# Supplementary material for: Towards Efficient and Accurate SARS-CoV-2 Genome Sequence Typing Based on Supervised Learning Approaches
Source: Microorganisms. 2022 Sep 4;10(9):1785. doi: 10.3390/microorganisms10091785 (PMC9505117; doi:10.3390/microorganisms10091785)
Supplement: Supplementary file 1 [file microorganisms-10-01785-s001.zip]

Archive with 2 entries (2 files):
- microorganisms-1886349-supplementary-figures.pdf
- Supplementary-Data-S1.zip
